# Supplementary material for: The influence of primary care physicians’ mental health knowledge, attitudes and self-efficacy on referrals to specialised services: findings from a longitudinal pilot trial
Source: BJPsych Open. 2020 Oct 30;6(6):e130. doi: 10.1192/bjo.2020.115 (PMC7745245; doi:10.1192/bjo.2020.115)
Supplement: Supplementary file 1 [file S2056472420001155sup001.zip]

Archive with 7 entries (7 files):
- NLeduc_coi_disclosure_june 2020.pdf
- coi_disclosure_WM.pdf
- coi_disclosure_JS.pdf
- coi_disclosure_HMV.pdf
- coi_disclosure_FChampagne.pdf
- coi_disclosure_FC.pdf
- coi_disclosure_Djamal.pdf
